# Supplementary material for: Trade-off between fertility and predation risk drives a geometric sequence in the pattern of group sizes in baboons
Source: Biol Lett. 2018 Mar 7;14(3):20170700. doi: 10.1098/rsbl.2017.0700 (PMC5897608; doi:10.1098/rsbl.2017.0700)
Supplement: Supplementary Datafile1 [file rsbl20170700supp2.xls]

## Sheet: Sheet1
Species	Country	Site	Observation Date	Group Size	Reference
Papio anubis	Ethiopia	Metahara	1968	63	Aldrich-Blake et al., 1971. Folia Primatologica, 15: 1-35.
Papio anubis	Ethiopia	Metahara	1968	40	Aldrich-Blake et al., 1971. Folia Primatologica, 15: 1-35.
Papio anubis	Ethiopia	Metahara	1968	14	Aldrich-Blake et al., 1971. Folia Primatologica, 15: 1-35.
Papio anubis	Ethiopia	Metahara	1968	87	Aldrich-Blake et al., 1971. Folia Primatologica, 15: 1-35.
Papio anubis	Ethiopia	Metahara	1968	21	Aldrich-Blake et al., 1971. Folia Primatologica, 15: 1-35.
Papio anubis	Ethiopia	Metahara	1968	62	Aldrich-Blake et al., 1971. Folia Primatologica, 15: 1-35.
Papio anubis	Tanzania	Lake Manyara NP	1963	81	Altmann & Altmann, 1970. Baboon Ecology. Univirsity of Chicago Press.
Papio anubis	Tanzania	Lake Manyara NP	1963	51	Altmann & Altmann, 1970. Baboon Ecology. Univirsity of Chicago Press.
Papio anubis	Kenya	Nairobi NP	1963	30	Altmann & Altmann, 1970. Baboon Ecology. Univirsity of Chicago Press.
Papio anubis	Kenya	Nairobi NP	1963	39	Altmann & Altmann, 1970. Baboon Ecology. Univirsity of Chicago Press.
Papio anubis	Tanzania	Ngorongoro Crater	1963	9	Altmann & Altmann, 1970. Baboon Ecology. Univirsity of Chicago Press.
Papio anubis	Tanzania	Seronera, Serengeti	1963	10	Altmann & Altmann, 1970. Baboon Ecology. Univirsity of Chicago Press.
Papio anubis	Tanzania	Seronera, Serengeti	1963	34	Altmann & Altmann, 1970. Baboon Ecology. Univirsity of Chicago Press.
Papio anubis	Kenya	Laikipia	1969	102	Berger, 1972. East African Wildlife Journal, 10: 159-164.
Papio anubis	Kenya	Laikipia	1969	140	Berger, 1972. East African Wildlife Journal, 10: 159-164.
Papio anubis	Kenya	Laikipia	1969	84	Berger, 1972. East African Wildlife Journal, 10: 159-164.
Papio anubis	Kenya	Laikipia	1969	60	Berger, 1972. East African Wildlife Journal, 10: 159-164.
Papio anubis	Ghana	Shai Hills Game Reserve	1978	19.1	DePew, 1983. MSc. Thesis. Cape Coast University.
Papio anubis	Kenya	Nairobi NP	1959	28	DeVore & Washburn, 1963. In: Howell & Bourlier. African Ecology and Human Evolution. 335-367.
Papio anubis	Kenya	Nairobi NP	1959	40	DeVore & Washburn, 1963. In: Howell & Bourlier. African Ecology and Human Evolution. 335-367.
Papio anubis	Kenya	Nairobi NP	1959	17	DeVore & Washburn, 1963. In: Howell & Bourlier. African Ecology and Human Evolution. 335-367.
Papio anubis	Kenya	Nairobi NP	1959	77	DeVore & Washburn, 1963. In: Howell & Bourlier. African Ecology and Human Evolution. 335-367.
Papio anubis	Kenya	Nairobi NP	1959	87	DeVore & Washburn, 1963. In: Howell & Bourlier. African Ecology and Human Evolution. 335-367.
Papio anubis	Kenya	Nairobi NP	1959	61	DeVore & Washburn, 1963. In: Howell & Bourlier. African Ecology and Human Evolution. 335-367.
Papio anubis	Kenya	Nairobi NP	1959	12	DeVore & Washburn, 1963. In: Howell & Bourlier. African Ecology and Human Evolution. 335-367.
Papio anubis	Kenya	Nairobi NP	1959	24	DeVore & Washburn, 1963. In: Howell & Bourlier. African Ecology and Human Evolution. 335-367.
Papio anubis	Kenya	Nairobi NP	1959	28	DeVore & Washburn, 1963. In: Howell & Bourlier. African Ecology and Human Evolution. 335-367.
Papio anubis	Kenya	Nairobi NP	1963	24	DeVore, 1965. In: Vagtborg. The baboon in medical research. 14-28.
Papio anubis	Kenya	Nairobi NP	1963	47	DeVore, 1965. In: Vagtborg. The baboon in medical research. 14-28.
Papio anubis	Kenya	Nairobi NP	1963	39	DeVore, 1965. In: Vagtborg. The baboon in medical research. 14-28.
Papio anubis	Kenya	Nairobi NP	1963	40	DeVore, 1965. In: Vagtborg. The baboon in medical research. 14-28.
Papio anubis	Kenya	Nairobi NP	1963	34	DeVore, 1965. In: Vagtborg. The baboon in medical research. 14-28.
Papio anubis	Kenya	Nairobi NP	1963	27	DeVore, 1965. In: Vagtborg. The baboon in medical research. 14-28.
Papio anubis	Kenya	Nairobi NP	1963	76	DeVore, 1965. In: Vagtborg. The baboon in medical research. 14-28.
Papio anubis	Kenya	Nairobi NP	1963	50	DeVore, 1965. In: Vagtborg. The baboon in medical research. 14-28.
Papio anubis	Ethiopia	Bole Valley (Gorge Top)	1972	22	Dunbar & Dunbar, 1974. Folia Primatologica, 21: 36-60.
Papio anubis	Ethiopia	Bole Valley (Gorge Top)	1972	22	Dunbar & Dunbar, 1974. Folia Primatologica, 21: 36-60.
Papio anubis	Ethiopia	Bole Valley (River Bed)	1972	18	Dunbar & Dunbar, 1974. Folia Primatologica, 21: 36-60.
Papio anubis	Ethiopia	Bole Valley (River Bed)	1972	20	Dunbar & Dunbar, 1974. Folia Primatologica, 21: 36-60.
Papio anubis	Ethiopia	Bole Valley (River Bed)	1972	17	Dunbar & Dunbar, 1974. Folia Primatologica, 21: 36-60.
Papio anubis	Ethiopia	Bole Valley (River Bed)	1972	23	Dunbar & Dunbar, 1974. Folia Primatologica, 21: 36-60.
Papio anubis	Uganda	Murchison Falls Park	1965	46	Hall, 1965b. Journal of Zoolology, 148: 15-87.
Papio anubis	Uganda	Murchison Falls Park	1965	18	Hall, 1965b. Journal of Zoolology, 148: 15-87.
Papio anubis	Uganda	Murchison Falls Park	1965	19	Hall, 1965b. Journal of Zoolology, 148: 15-87.
Papio anubis	Uganda	Murchison Falls Park	1965	24	Hall, 1965b. Journal of Zoolology, 148: 15-87.
Papio anubis	Uganda	Murchison Falls Park	1965	28	Hall, 1965b. Journal of Zoolology, 148: 15-87.
Papio anubis	Uganda	Murchison Falls Park	1965	48	Hall, 1965b. Journal of Zoolology, 148: 15-87.
Papio anubis	Uganda	Murchison Falls Park	1965	14	Hall, 1965b. Journal of Zoolology, 148: 15-87.
Papio anubis	Uganda	Murchison Falls Park	1965	42	Hall, 1965b.Journal of Zoolology, 148: 15-87.
Papio anubis	Kenya	Gilgil	1970-1	47	Harding, 1976 Folia Primatologica, 25: 143-185.
Papio anubis	Kenya	Gilgil	1970-1	49	Harding, 1976 Folia Primatologica, 25: 143-185.
Papio anubis	Kenya	Gilgil	1970-1	107	Harding, 1976 Folia Primatologica, 25: 143-185.
Papio anubis	Kenya	Gilgil	1970-1	35	Harding, 1976 Folia Primatologica, 25: 143-185.
Papio anubis	Kenya	Gilgil	1970-1	121	Harding, 1976 Folia Primatologica, 25: 143-185.
Papio anubis	Kenya	Gilgil	1970-1	54	Harding, 1976 Folia Primatologica, 25: 143-185.
Papio anubis	Kenya	Gilgil	1970-1	42	Harding, 1976 Folia Primatologica, 25: 143-185.
Papio anubis	Kenya	Gilgil	1970-1	48	Harding, 1976 Folia Primatologica, 25: 143-185.
Papio anubis	Nigeria	Gashaka Gumti Park	2006	14	Higham et al., 2009. American Journal of Primatology, 71: 293–304.
Papio anubis	Nigeria	Gashaka Gumti Park	2006	20	Higham et al., 2009. American Journal of Primatology, 71: 293–304.
Papio anubis	Nigeria	Gashaka Gumti Park	2006	16	Higham et al., 2009. American Journal of Primatology, 71: 293–304.
Papio anubis	Nigeria	Gashaka Gumti Park	2006	16	Higham et al., 2009. American Journal of Primatology, 71: 293–304.
Papio anubis	Nigeria	Gashaka Gumti Park	2006	21	Higham et al., 2009. American Journal of Primatology, 71: 293–304.
Papio anubis	Nigeria	Gashaka Gumti Park	2006	10	Higham et al., 2009. American Journal of Primatology, 71: 293–304.
Papio anubis	Nigeria	Gashaka Gumti Park	2006	28	Higham et al., 2009. American Journal of Primatology, 71: 293–304.
Papio anubis	Nigeria	Gashaka Gumti Park	2006	19	Higham et al., 2009. American Journal of Primatology, 71: 293–304.
Papio anubis	Nigeria	Gashaka Gumti Park	2006	18	Higham et al., 2009. American Journal of Primatology, 71: 293–304.
Papio anubis	Nigeria	Gashaka Gumti Park	2006	32	Higham et al., 2009. American Journal of Primatology, 71: 293–304.
Papio anubis	Nigeria	Gashaka Gumti Park	2006	27	Higham et al., 2009. American Journal of Primatology, 71: 293–304.
Papio anubis	Nigeria	Gashaka Gumti Park	2006	19	Higham et al., 2009. American Journal of Primatology, 71: 293–304.
Papio anubis	Nigeria	Gashaka Gumti Park	2006	22	Higham et al., 2009. American Journal of Primatology, 71: 293–304.
Papio anubis	Nigeria	Gashaka Gumti Park	2006	18	Higham et al., 2009. American Journal of Primatology, 71: 293–304.
Papio anubis	Nigeria	Gashaka Gumti Park	2006	20	Higham et al., 2009. American Journal of Primatology, 71: 293–304.
Papio anubis	Nigeria	Gashaka Gumti Park	2006	16	Higham et al., 2009. American Journal of Primatology, 71: 293–304.
Papio anubis	Kenya	Masalini	1960	20	Maxim & Buettner-Janusch, 1963. American Journal of Physical Anthropology, 21(2): 165–180.
Papio anubis	Kenya	Masalini	1960	25	Maxim & Buettner-Janusch, 1963. American Journal of Physical Anthropology, 21(2): 165–180.
Papio anubis	Kenya	Masalini	1960	60	Maxim & Buettner-Janusch, 1963. American Journal of Physical Anthropology, 21(2): 165–180.
Papio anubis	Kenya	Gilgil	1979-81	116.5	Johnson, 1987. Animal Behaviour, 35: 1694-1708.
Papio anubis	Kenya	Laikipia	aug. 1994	29	Kenyatta, 1995. PhD Dissertation. University of London.
Papio anubis	Kenya	Laikipia	aug. 1994	32	Kenyatta, 1995. PhD Dissertation. University of London.
Papio anubis	Kenya	Laikipia	aug. 1994	69	Kenyatta, 1995. PhD Dissertation. University of London.
Papio anubis	Nigeria	Gashaka Gumti Park	2006	24	Higham et al., 2009. American Journal of Primatology, 71: 293–304.
Papio anubis	Nigeria	Gashaka Gumti Park	2006	19	Higham et al., 2009. American Journal of Primatology, 71: 293–304.
Papio anubis	Nigeria	Gashaka Gumti Park	2006	26	Higham et al., 2009. American Journal of Primatology, 71: 293–304.
Papio anubis	Nigeria	Gashaka Gumti Park	2006	23	Higham et al., 2009. American Journal of Primatology, 71: 293–304.
Papio anubis	Nigeria	Gashaka Gumti Park	2006	26	Higham et al., 2009. American Journal of Primatology, 71: 293–304.
Papio anubis	Nigeria	Gashaka Gumti Park	2006	22	Higham et al., 2009. American Journal of Primatology, 71: 293–304.
Papio anubis	Tanzania	Gombe	1974-5	47	Packer, 1979. Animal Behaviour, 27: 1-36.
Papio anubis	Tanzania	Gombe	1974-5	37	Packer, 1979. Animal Behaviour, 27: 1-36.
Papio anubis	Tanzania	Gombe	1974-5	27	Packer, 1979. Animal Behaviour, 27: 1-36.
Papio anubis	Tanzania	Gombe	1974-5	42.5	Packer, 1979. Animal Behaviour, 27: 1-36.
Papio anubis	Uganda	Budongo	1970-71	41.3	Patterson, 1976. PhD Thesis, University of Toronto.
Papio anubis	Uganda	Budongo	1970-72	50.5	Patterson, 1976. PhD Thesis, University of Toronto.
Papio anubis	Kenya	Masai Mara Nat. Park	1976-77	54	Popp, Joe. 1978. PhD Thesis. Harvard.
Papio anubis	Uganda	Queen Elizabeth National Park	1963	45	Rowell, 1969. Folia Primatologica, 11: 241-254
Papio anubis	Uganda	Queen Elizabeth National Park	1963	30	Rowell, 1969. Folia Primatologica, 11: 241-255
Papio anubis	Uganda	Queen Elizabeth National Park	1963	30	Rowell, 1969. Folia Primatologica, 11: 241-256
Papio anubis	Uganda	Queen Elizabeth National Park	1963	64	Rowell, 1969. Folia Primatologica, 11: 241-257
Papio anubis	Uganda	Queen Elizabeth National Park	1963	29	Rowell, 1969. Folia Primatologica, 11: 241-258
Papio anubis	Uganda	Queen Elizabeth National Park	1963	74	Rowell, 1969. Folia Primatologica, 11: 241-259
Papio anubis	Cameroon	Waza Reserve	1967	37	Struhsaker, 1969. Folia Primatologica, 11(1):80-118
Papio anubis	Eithiopia	Awash Gorge	1968	71	Nagel, 1973. Folia Primatologica, 19: 104 - 165.
Papio anubis	Eithiopia	Awash Gorge	1968	54	Nagel, 1973. Folia Primatologica, 19: 104 - 165.
Papio anubis	Eithiopia	Awash Gorge	1968	57	Nagel, 1973. Folia Primatologica, 19: 104 - 165.
Papio anubis	Eithiopia	Awash Gorge	1968	16	Nagel, 1973. Folia Primatologica, 19: 104 - 165.
Papio cynocephalus	Kenya	Amboseli	Sept. 1963	40.5	Altmann & Altmann, 1970. Baboon Ecology. Univirsity of Chicago Press.
Papio cynocephalus	Kenya	Amboseli	Sept. 1963	18	Altmann & Altmann, 1970. Baboon Ecology. Univirsity of Chicago Press.
Papio cynocephalus	Kenya	Amboseli	Sept. 1963	18	Altmann & Altmann, 1970. Baboon Ecology. Univirsity of Chicago Press.
Papio cynocephalus	Kenya	Amboseli	Sept. 1963	22	Altmann & Altmann, 1970. Baboon Ecology. Univirsity of Chicago Press.
Papio cynocephalus	Kenya	Amboseli	Sept. 1963	22	Altmann & Altmann, 1970. Baboon Ecology. Univirsity of Chicago Press.
Papio cynocephalus	Kenya	Amboseli	Sept. 1963	23	Altmann & Altmann, 1970. Baboon Ecology. Univirsity of Chicago Press.
Papio cynocephalus	Kenya	Amboseli	Sept. 1963	24	Altmann & Altmann, 1970. Baboon Ecology. Univirsity of Chicago Press.
Papio cynocephalus	Kenya	Amboseli	Sept. 1963	24	Altmann & Altmann, 1970. Baboon Ecology. Univirsity of Chicago Press.
Papio cynocephalus	Kenya	Amboseli	Sept. 1963	24	Altmann & Altmann, 1970. Baboon Ecology. Univirsity of Chicago Press.
Papio cynocephalus	Kenya	Amboseli	Sept. 1963	25	Altmann & Altmann, 1970. Baboon Ecology. Univirsity of Chicago Press.
Papio cynocephalus	Kenya	Amboseli	Sept. 1963	25	Altmann & Altmann, 1970. Baboon Ecology. Univirsity of Chicago Press.
Papio cynocephalus	Kenya	Amboseli	Sept. 1963	26	Altmann & Altmann, 1970. Baboon Ecology. Univirsity of Chicago Press.
Papio cynocephalus	Kenya	Amboseli	Sept. 1963	27	Altmann & Altmann, 1970. Baboon Ecology. Univirsity of Chicago Press.
Papio cynocephalus	Kenya	Amboseli	Sept. 1963	28	Altmann & Altmann, 1970. Baboon Ecology. Univirsity of Chicago Press.
Papio cynocephalus	Kenya	Amboseli	Sept. 1963	31	Altmann & Altmann, 1970. Baboon Ecology. Univirsity of Chicago Press.
Papio cynocephalus	Kenya	Amboseli	Sept. 1963	34	Altmann & Altmann, 1970. Baboon Ecology. Univirsity of Chicago Press.
Papio cynocephalus	Kenya	Amboseli	Sept. 1963	35	Altmann & Altmann, 1970. Baboon Ecology. Univirsity of Chicago Press.
Papio cynocephalus	Kenya	Amboseli	Sept. 1963	38	Altmann & Altmann, 1970. Baboon Ecology. Univirsity of Chicago Press.
Papio cynocephalus	Kenya	Amboseli	Sept. 1963	39	Altmann & Altmann, 1970. Baboon Ecology. Univirsity of Chicago Press.
Papio cynocephalus	Kenya	Amboseli	Sept. 1963	39	Altmann & Altmann, 1970. Baboon Ecology. Univirsity of Chicago Press.
Papio cynocephalus	Kenya	Amboseli	Sept. 1963	39	Altmann & Altmann, 1970. Baboon Ecology. Univirsity of Chicago Press.
Papio cynocephalus	Kenya	Amboseli	Sept. 1963	40	Altmann & Altmann, 1970. Baboon Ecology. Univirsity of Chicago Press.
Papio cynocephalus	Kenya	Amboseli	Sept. 1963	40	Altmann & Altmann, 1970. Baboon Ecology. Univirsity of Chicago Press.
Papio cynocephalus	Kenya	Amboseli	Sept. 1963	40	Altmann & Altmann, 1970. Baboon Ecology. Univirsity of Chicago Press.
Papio cynocephalus	Kenya	Amboseli	Sept. 1963	42	Altmann & Altmann, 1970. Baboon Ecology. Univirsity of Chicago Press.
Papio cynocephalus	Kenya	Amboseli	Sept. 1963	42	Altmann & Altmann, 1970. Baboon Ecology. Univirsity of Chicago Press.
Papio cynocephalus	Kenya	Amboseli	Sept. 1963	43	Altmann & Altmann, 1970. Baboon Ecology. Univirsity of Chicago Press.
Papio cynocephalus	Kenya	Amboseli	Sept. 1963	43	Altmann & Altmann, 1970. Baboon Ecology. Univirsity of Chicago Press.
Papio cynocephalus	Kenya	Amboseli	Sept. 1963	44	Altmann & Altmann, 1970. Baboon Ecology. Univirsity of Chicago Press.
Papio cynocephalus	Kenya	Amboseli	Sept. 1963	46	Altmann & Altmann, 1970. Baboon Ecology. Univirsity of Chicago Press.
Papio cynocephalus	Kenya	Amboseli	Sept. 1963	50	Altmann & Altmann, 1970. Baboon Ecology. Univirsity of Chicago Press.
Papio cynocephalus	Kenya	Amboseli	Sept. 1963	51	Altmann & Altmann, 1970. Baboon Ecology. Univirsity of Chicago Press.
Papio cynocephalus	Kenya	Amboseli	Sept. 1963	53	Altmann & Altmann, 1970. Baboon Ecology. Univirsity of Chicago Press.
Papio cynocephalus	Kenya	Amboseli	Sept. 1963	53	Altmann & Altmann, 1970. Baboon Ecology. Univirsity of Chicago Press.
Papio cynocephalus	Kenya	Amboseli	Sept. 1963	55	Altmann & Altmann, 1970. Baboon Ecology. Univirsity of Chicago Press.
Papio cynocephalus	Kenya	Amboseli	Sept. 1963	55	Altmann & Altmann, 1970. Baboon Ecology. Univirsity of Chicago Press.
Papio cynocephalus	Kenya	Amboseli	Sept. 1963	57	Altmann & Altmann, 1970. Baboon Ecology. Univirsity of Chicago Press.
Papio cynocephalus	Kenya	Amboseli	Sept. 1963	58	Altmann & Altmann, 1970. Baboon Ecology. Univirsity of Chicago Press.
Papio cynocephalus	Kenya	Amboseli	Sept. 1963	61	Altmann & Altmann, 1970. Baboon Ecology. Univirsity of Chicago Press.
Papio cynocephalus	Kenya	Amboseli	Sept. 1963	62	Altmann & Altmann, 1970. Baboon Ecology. Univirsity of Chicago Press.
Papio cynocephalus	Kenya	Amboseli	Sept. 1963	63	Altmann & Altmann, 1970. Baboon Ecology. Univirsity of Chicago Press.
Papio cynocephalus	Kenya	Amboseli	Sept. 1963	67	Altmann & Altmann, 1970. Baboon Ecology. Univirsity of Chicago Press.
Papio cynocephalus	Kenya	Amboseli	Sept. 1963	73	Altmann & Altmann, 1970. Baboon Ecology. Univirsity of Chicago Press.
Papio cynocephalus	Kenya	Amboseli	Sept. 1963	76	Altmann & Altmann, 1970. Baboon Ecology. Univirsity of Chicago Press.
Papio cynocephalus	Kenya	Amboseli	Sept. 1963	77	Altmann & Altmann, 1970. Baboon Ecology. Univirsity of Chicago Press.
Papio cynocephalus	Kenya	Amboseli	Sept. 1963	82	Altmann & Altmann, 1970. Baboon Ecology. Univirsity of Chicago Press.
Papio cynocephalus	Kenya	Amboseli	Sept. 1963	87	Altmann & Altmann, 1970. Baboon Ecology. Univirsity of Chicago Press.
Papio cynocephalus	Kenya	Amboseli	Sept. 1963	87	Altmann & Altmann, 1970. Baboon Ecology. Univirsity of Chicago Press.
Papio cynocephalus	Kenya	Amboseli	Sept. 1963	87	Altmann & Altmann, 1970. Baboon Ecology. Univirsity of Chicago Press.
Papio cynocephalus	Kenya	Amboseli	Sept. 1963	90	Altmann & Altmann, 1970. Baboon Ecology. Univirsity of Chicago Press.
Papio cynocephalus	Kenya	Amboseli	Sept. 1963	106	Altmann & Altmann, 1970. Baboon Ecology. Univirsity of Chicago Press.
Papio cynocephalus	Kenya	Amboseli	Sept. 1963	198	Altmann & Altmann, 1970. Baboon Ecology. Univirsity of Chicago Press.
Papio cynocephalus	Kenya	Amboseli	1982-1991	64.9	Bronikowski & Altmann, 1996. Behavioural Ecology and Sociobiology, 39: 11-25.
Papio cynocephalus	Kenya	Amboseli	1982-1991	53.4	Bronikowski & Altmann, 1996. Behavioural Ecology and Sociobiology, 39: 11-25.
Papio cynocephalus	Kenya	Amboseli	1982-1991	48.2	Bronikowski & Altmann, 1996. Behavioural Ecology and Sociobiology, 39: 11-25.
Papio cynocephalus	Kenya	Amboseli	1959	13	DeVore & Washburn, 1963. In: Howell & Bourlier. African Ecology and Human Evolution. 335-367.
Papio cynocephalus	Kenya	Amboseli	1959	42	DeVore & Washburn, 1963. In: Howell & Bourlier. African Ecology and Human Evolution. 335-367.
Papio cynocephalus	Kenya	Amboseli	1959	47	DeVore & Washburn, 1963. In: Howell & Bourlier. African Ecology and Human Evolution. 335-367.
Papio cynocephalus	Kenya	Amboseli	1959	51	DeVore & Washburn, 1963. In: Howell & Bourlier. African Ecology and Human Evolution. 335-367.
Papio cynocephalus	Kenya	Amboseli	1959	57	DeVore & Washburn, 1963. In: Howell & Bourlier. African Ecology and Human Evolution. 335-367.
Papio cynocephalus	Kenya	Amboseli	1959	64	DeVore & Washburn, 1963. In: Howell & Bourlier. African Ecology and Human Evolution. 335-367.
Papio cynocephalus	Kenya	Amboseli	1959	66	DeVore & Washburn, 1963. In: Howell & Bourlier. African Ecology and Human Evolution. 335-367.
Papio cynocephalus	Kenya	Amboseli	1959	70	DeVore & Washburn, 1963. In: Howell & Bourlier. African Ecology and Human Evolution. 335-367.
Papio cynocephalus	Kenya	Amboseli	1959	74	DeVore & Washburn, 1963. In: Howell & Bourlier. African Ecology and Human Evolution. 335-367.
Papio cynocephalus	Kenya	Amboseli	1959	78	DeVore & Washburn, 1963. In: Howell & Bourlier. African Ecology and Human Evolution. 335-367.
Papio cynocephalus	Kenya	Amboseli	1959	88	DeVore & Washburn, 1963. In: Howell & Bourlier. African Ecology and Human Evolution. 335-367.
Papio cynocephalus	Kenya	Amboseli	1959	94	DeVore & Washburn, 1963. In: Howell & Bourlier. African Ecology and Human Evolution. 335-367.
Papio cynocephalus	Kenya	Amboseli	1959	103	DeVore & Washburn, 1963. In: Howell & Bourlier. African Ecology and Human Evolution. 335-367.
Papio cynocephalus	Kenya	Amboseli	1959	171	DeVore & Washburn, 1963. In: Howell & Bourlier. African Ecology and Human Evolution. 335-367.
Papio cynocephalus	Kenya	Amboseli	1959	185	DeVore & Washburn, 1963. In: Howell & Bourlier. African Ecology and Human Evolution. 335-367.
Papio cynocephalus	Tanzania	Ruaha NP	1975	71	Lee and Oliver, 1979. Animal Behaviour, 27(2): 576-585.
Papio cynocephalus	Kenya	Amboseli	1971-1972	12	Hausfater, 1975. Contributions to Primatology, Vol. 7.
Papio cynocephalus	Kenya	Amboseli	1971-1972	11.5	Hausfater, 1975. Contributions to Primatology, Vol. 7.
Papio cynocephalus	Kenya	Amboseli	1971-1972	35.5	Hausfater, 1975. Contributions to Primatology, Vol. 7.
Papio cynocephalus	Kenya	Amboseli	1971-1972	31	Hausfater, 1975. Contributions to Primatology, Vol. 7.
Papio cynocephalus	Kenya	Amboseli	1971-1972	13.5	Hausfater, 1975. Contributions to Primatology, Vol. 7.
Papio cynocephalus	Kenya	Amboseli	1971-1972	66.5	Hausfater, 1975. Contributions to Primatology, Vol. 7.
Papio cynocephalus	Kenya	Amboseli	1971-1972	36.5	Hausfater, 1975. Contributions to Primatology, Vol. 7.
Papio cynocephalus	S. Africa	Giant's Castle	Unstated. 1990-95?	10	Henzi et al., 1997. South African Journal of Science, 93: 333-340.
Papio cynocephalus	S. Africa	Giant's Castle	Unstated. 1990-95?	14	Henzi et al., 1997. South African Journal of Science, 93: 333-340.
Papio cynocephalus	S. Africa	Giant's Castle	Unstated. 1990-95?	18	Henzi et al., 1997. South African Journal of Science, 93: 333-340.
Papio cynocephalus	S. Africa	Cathedral Peak	Unstated. 1990-95?	27	Henzi et al., 1997. South African Journal of Science, 93: 333-340.
Papio cynocephalus	S. Africa	Cathedral Peak	Unstated. 1990-95?	36	Henzi et al., 1997. South African Journal of Science, 93: 333-340.
Papio cynocephalus	Kenya	Diani Kerale	1972-73	13	Moreno-Black & Maples, 1977. Folia Primatologica, 27(2): 85-107
Papio cynocephalus	Tanzania	Mikumi Nat. Park	1983	69	Norton, 1987. Folia Primatologica, 48: 78-120.
Papio cynocephalus	Tanzania	Mikumi Nat. Park	1983	71	Norton, 1987. Folia Primatologica, 48: 78-120.
Papio cynocephalus	Tanzania	Mikumi Nat. Park	1983	17	Norton, 1987. Folia Primatologica, 48: 78-120.
Papio cynocephalus	Kenya	Amboseli	1974-5	48	Post, 1981. Animal Behaviour, 29: 357-374
Papio cynocephalus	Tanzania	Mikumbi	1975-6	119	Rasmussen, 1979. Animal Behaviour, 27: 1098-1112.
Papio cynocephalus	Tanzania	Mikumbi	1975-6	33	Rasmussen, 1980. PhD Thesis. Cambridge.
Papio cynocephalus	Kenya	Amboseli	1984-1987	17	Samuels & Altmann, 1991. International Journal of Primatology, 12 (1): 1-19.
Papio cynocephalus	Kenya	Amboseli	1984-1987	18	Samuels & Altmann, 1991. International Journal of Primatology, 12 (1): 1-19.
Papio cynocephalus	Kenya	Amboseli	1984-1987	26	Samuels & Altmann, 1991. International Journal of Primatology, 12 (1): 1-19.
Papio cynocephalus	Kenya	Amboseli	1984-1987	29	Samuels & Altmann, 1991. International Journal of Primatology, 12 (1): 1-19.
Papio cynocephalus	Kenya	Amboseli	1984-1987	39	Samuels & Altmann, 1991. International Journal of Primatology, 12 (1): 1-19.
Papio cynocephalus	Kenya	Amboseli	1984-1987	58	Samuels & Altmann, 1991. International Journal of Primatology, 12 (1): 1-19.
Papio cynocephalus	Kenya	Amboseli	1984-1987	73	Samuels & Altmann, 1991. International Journal of Primatology, 12 (1): 1-19.
Papio cynocephalus	Kenya	Amboseli	1984-1987	77	Samuels & Altmann, 1991. International Journal of Primatology, 12 (1): 1-19.
Papio cynocephalus	Kenya	Kimanna	Unstated	8	van Citters et al., 1967. In: Vagtborg. The baboon in medical research. 473-492.
Papio cynocephalus	Kenya	Kimanna	Unstated	13	van Citters et al., 1967. In: Vagtborg. The baboon in medical research. 473-492.
Papio cynocephalus	Kenya	Kimanna	Unstated	39	van Citters et al., 1967. In: Vagtborg. The baboon in medical research. 473-492.
Papio cynocephalus	Kenya	Kimanna	Unstated	58	van Citters et al., 1967. In: Vagtborg. The baboon in medical research. 473-492.
Papio cynocephalus	Kenya	Kimanna	Unstated	79	van Citters et al., 1967. In: Vagtborg. The baboon in medical research. 473-492.
Papio cynocephalus	Kenya	Kimanna	Unstated	150	van Citters et al., 1967. In: Vagtborg. The baboon in medical research. 473-492.
Papio cynocephalus	Kenya	Tana River National Primate Reserve	1988-92	79.6	Condit & Smith, 1994. American Journal of Primatology, 33 (1): 57-64.
Papio ursinus	South Africa	Suikerbosrand	1978-80	82	Anderson, 1981a. International Journal of Primatology, 2(4): 285 -310.
Papio ursinus	South Africa	Suikerbosrand	1978-80	68	Anderson, 1981b. Primates, 22 (4): 445-8.
Papio ursinus	South Africa	Suikerbosrand	1978-80	88	Anderson, 1981b. Primates, 22 (4): 445-8.
Papio ursinus	South Africa	Suikerbosrand	1978-80	74	Anderson, 1981b. Primates, 22 (4): 445-8.
Papio ursinus	S. Africa	De Hoop Nature Reserve	1997-2004	44	Barrett et al., 2006. Journal of Animal Ecology. 75(4): 875-886.
Papio ursinus	S. Africa	De Hoop Nature Reserve	1997-2004	44	Barrett et al., 2006. Journal of Animal Ecology. 75(4): 875-886.
Papio ursinus	Namibia	Kuiseb River	1986-89	12	Brain, 1992. International Journal of Primatology, 13 (6): 593-9.
Papio ursinus	Namibia	Kuiseb River	1986-89	18	Brain, 1992. International Journal of Primatology, 13 (6): 593-9.
Papio ursinus	Botswana	Moremi Game Reserve, Okavango Swamp	1978	69	Bulger and Hamilton, 1987. International Journal of Primatology, 8 (6): 635-50.
Papio ursinus	Botswana	Moremi Game Reserve, Okavango Swamp	1985	46	Bulger and Hamilton, 1987. International Journal of Primatology, 8 (6): 635-50.
Papio ursinus	S. Africa	Mount Zebra National Park	Unstated. <1977?	50	Cheney & Seyfarthm, 1977. Nature Letters, 269: 404-6.
Papio ursinus	S. Africa	Mount Zebra National Park	Unstated. <1977?	27	Cheney & Seyfarthm, 1977. Nature Letters, 269: 404-6.
Papio ursinus	Namibia	Tsaobis Leopard Park	1990-91	22	Cowlishaw, 1995. Behaviour, 132 (1): 75-86.
Papio ursinus	Namibia	Tsaobis Leopard Park	1990-91	24	Cowlishaw, 1995. Behaviour, 132 (1): 75-86.
Papio ursinus	Namibia	Tsaobis Leopard Park	1990-91	36	Cowlishaw, 1995. Behaviour, 132 (1): 75-86.
Papio ursinus	Namibia	Tsaobis Leopard Park	1990-91	55	Cowlishaw, 1995. Behaviour, 132 (1): 75-86.
Papio ursinus	Namibia	Tsaobis Leopard Park	1990-91	34	Cowlishaw, 1995. Behaviour, 132 (1): 75-86.
Papio ursinus	South Africa	Cape Point	1975-76	85	Davidge, 1978. Zoologica Africana, 13 (2): 329-50.
Papio ursinus	S. Africa	Cape of Good Hope Nature Reserve	1958-61	28	Hall, 1962a. Journal of the Zoological Socoety of London, 139: 1-30.
Papio ursinus	Zimbabwe	Kariba	1961	103	Hall, 1963. Symposium of the Zoological Society of London, 10: 1-28.
Papio ursinus	S. Africa	Cape of Good Hope Nature Reserve	1958-61	19.75	Hall, 1963. Symposium of the Zoological Society of London, 10: 1-28.
Papio ursinus	S. Africa	Cape of Good Hope Nature Reserve	1958-61	35.75	Hall, 1963. Symposium of the Zoological Society of London, 10: 1-28.
Papio ursinus	S. Africa	Cape of Good Hope Nature Reserve	1958-61	62.33	Hall, 1963. Symposium of the Zoological Society of London, 10: 1-28.
Papio ursinus	S. Africa	Drakensburg Mountains	1961	15	Hall, 1963. Symposium of the Zoological Society of London, 10: 1-28.
Papio ursinus	S. Africa	Drakensburg Mountains	1961	21	Hall, 1963. Symposium of the Zoological Society of London, 10: 1-28.
Papio ursinus	S. Africa	Drakensburg Mountains	1961	22	Hall, 1963. Symposium of the Zoological Society of London, 10: 1-28.
Papio ursinus	S. Africa	Drakensburg Mountains	1961	37	Hall, 1963. Symposium of the Zoological Society of London, 10: 1-28.
Papio ursinus	S. Africa	Drakensburg Mountains	1961	58	Hall, 1963. Symposium of the Zoological Society of London, 10: 1-28.
Papio ursinus	Botswana	Okavango Swamps	1972-3	128	Hamilton et al., 1976. Ecology, 57 (6): 1264-72.
Papio ursinus	Botswana	Okavango Swamps	1972-3	109	Hamilton et al., 1976. Ecology, 57 (6): 1264-72.
Papio ursinus	Botswana	Okavango Swamps	1972-3	39	Hamilton et al., 1976. Ecology, 57 (6): 1264-72.
Papio ursinus	Botswana	Okavango Swamps	1972-3	69	Hamilton et al., 1976. Ecology, 57 (6): 1264-72.
Papio ursinus	Botswana	Okavango Swamps	1972-3	95	Hamilton et al., 1976. Ecology, 57 (6): 1264-72.
Papio ursinus	Botswana	Okavango Swamps	1972-3	7	Hamilton et al., 1976. Ecology, 57 (6): 1264-72.
Papio ursinus	Botswana	Okavango Swamps	1972-3	108	Hamilton et al., 1976. Ecology, 57 (6): 1264-72.
Papio ursinus	Namibia	Kuiseb River	1972	35	Hamilton, 1985. Internatonal Journal of Primatology, 6 (5): 451-62.
Papio ursinus	Namibia	Kuiseb River	1972	33	Hamilton, 1985. Internatonal Journal of Primatology, 6 (5): 451-62.
Papio ursinus	Namibia	Kuiseb River	1972	29	Hamilton, 1985. Internatonal Journal of Primatology, 6 (5): 451-62.
Papio ursinus	Namibia	Kuiseb River	1979	36	Hamilton, 1985. Internatonal Journal of Primatology, 6 (5): 451-62.
Papio ursinus	Namibia	Kuiseb River	1979	20	Hamilton, 1985. Internatonal Journal of Primatology, 6 (5): 451-62.
Papio ursinus	Namibia	Kuiseb River	1979	6	Hamilton, 1985. Internatonal Journal of Primatology, 6 (5): 451-62.
Papio ursinus	S. Africa	Cathedral Peak	1992	33	Henzi and Lycett, 1995. American Journal of Primatology, 35 (2): 155-63.
Papio ursinus	S. Africa	Cathedral Peak	1992	33	Henzi and Lycett, 1995. American Journal of Primatology, 35 (2): 155-63.
Papio ursinus	S. Africa	Cathedral Peak	1992	27	Henzi and Lycett, 1995. American Journal of Primatology, 35 (2): 155-63.
Papio ursinus	S. Africa	Cathedral Peak	1992	29	Henzi and Lycett, 1995. American Journal of Primatology, 35 (2): 155-63.
Papio ursinus	S. Africa	Cathedral Peak	1992	27	Henzi and Lycett, 1995. American Journal of Primatology, 35 (2): 155-63.
Papio ursinus	S. Africa	Cathedral Peak	1992	14	Henzi and Lycett, 1995. American Journal of Primatology, 35 (2): 155-63.
Papio ursinus	S. Africa	Cathedral Peak	1992	34	Henzi and Lycett, 1995. American Journal of Primatology, 35 (2): 155-63.
Papio ursinus	S. Africa	Cathedral Peak	1992	5	Henzi and Lycett, 1995. American Journal of Primatology, 35 (2): 155-63.
Papio ursinus	S. Africa	Cathedral Peak	1992	16	Henzi and Lycett, 1995. American Journal of Primatology, 35 (2): 155-63.
Papio ursinus	S. Africa	Cathedral Peak	1992	12	Henzi and Lycett, 1995. American Journal of Primatology, 35 (2): 155-63.
Papio ursinus	S. Africa	Cathedral Peak	1992	16	Henzi and Lycett, 1995. American Journal of Primatology, 35 (2): 155-63.
Papio ursinus	S. Africa	Cathedral Peak	1992	11	Henzi and Lycett, 1995. American Journal of Primatology, 35 (2): 155-63.
Papio ursinus	S. Africa	Cathedral Peak	1992	20	Henzi and Lycett, 1995. American Journal of Primatology, 35 (2): 155-63.
Papio ursinus	S. Africa	Cathedral Peak	1992	15	Henzi and Lycett, 1995. American Journal of Primatology, 35 (2): 155-63.
Papio ursinus	S. Africa	Cathedral Peak	1992	24	Henzi and Lycett, 1995. American Journal of Primatology, 35 (2): 155-63.
Papio ursinus	S. Africa	Cathedral Peak	1992	22	Henzi and Lycett, 1995. American Journal of Primatology, 35 (2): 155-63.
Papio ursinus	S. Africa	Cobham	1992	39	Henzi and Lycett, 1995. American Journal of Primatology, 35 (2): 155-63.
Papio ursinus	S. Africa	Cobham	1992	16	Henzi and Lycett, 1995. American Journal of Primatology, 35 (2): 155-63.
Papio ursinus	S. Africa	Cobham	1992	22	Henzi and Lycett, 1995. American Journal of Primatology, 35 (2): 155-63.
Papio ursinus	S. Africa	Cobham	1992	27	Henzi and Lycett, 1995. American Journal of Primatology, 35 (2): 155-63.
Papio ursinus	S. Africa	Cobham	1992	22	Henzi and Lycett, 1995. American Journal of Primatology, 35 (2): 155-63.
Papio ursinus	S. Africa	Cobham	1992	18	Henzi and Lycett, 1995. American Journal of Primatology, 35 (2): 155-63.
Papio ursinus	S. Africa	Cobham	1992	16	Henzi and Lycett, 1995. American Journal of Primatology, 35 (2): 155-63.
Papio ursinus	S. Africa	Cobham	1992	13	Henzi and Lycett, 1995. American Journal of Primatology, 35 (2): 155-63.
Papio ursinus	S. Africa	Cobham	1992	36	Henzi and Lycett, 1995. American Journal of Primatology, 35 (2): 155-63.
Papio ursinus	S. Africa	Giant's Castle	1989-90	10	Henzi and Lycett, 1995. American Journal of Primatology, 35 (2): 155-63.
Papio ursinus	S. Africa	Giant's Castle	1989-90	16	Henzi and Lycett, 1995. American Journal of Primatology, 35 (2): 155-63.
Papio ursinus	S. Africa	Giant's Castle	1989-90	25	Henzi and Lycett, 1995. American Journal of Primatology, 35 (2): 155-63.
Papio ursinus	S. Africa	Giant's Castle	1989-90	25	Henzi and Lycett, 1995. American Journal of Primatology, 35 (2): 155-63.
Papio ursinus	S. Africa	Giant's Castle	1989-90	16	Henzi and Lycett, 1995. American Journal of Primatology, 35 (2): 155-63.
Papio ursinus	S. Africa	Giant's Castle	1989-90	19	Henzi and Lycett, 1995. American Journal of Primatology, 35 (2): 155-63.
Papio ursinus	S. Africa	Giant's Castle	1989-90	10	Henzi and Lycett, 1995. American Journal of Primatology, 35 (2): 155-63.
Papio ursinus	S. Africa	Giant's Castle	1989-90	30	Henzi and Lycett, 1995. American Journal of Primatology, 35 (2): 155-63.
Papio ursinus	S. Africa	Giant's Castle	1989-90	19	Henzi and Lycett, 1995. American Journal of Primatology, 35 (2): 155-63.
Papio ursinus	S. Africa	Giant's Castle	1989-90	34	Henzi and Lycett, 1995. American Journal of Primatology, 35 (2): 155-63.
Papio ursinus	S. Africa	Giant's Castle	1989-90	15	Henzi and Lycett, 1995. American Journal of Primatology, 35 (2): 155-63.
Papio ursinus	S. Africa	Giant's Castle	1989-90	13	Henzi and Lycett, 1995. American Journal of Primatology, 35 (2): 155-63.
Papio ursinus	S. Africa	Giant's Castle	1989-90	16	Henzi and Lycett, 1995. American Journal of Primatology, 35 (2): 155-63.
Papio ursinus	S. Africa	Giant's Castle	1989-90	26	Henzi and Lycett, 1995. American Journal of Primatology, 35 (2): 155-63.
Papio ursinus	S. Africa	Giant's Castle	1989-90	17	Henzi and Lycett, 1995. American Journal of Primatology, 35 (2): 155-63.
Papio ursinus	S. Africa	Giant's Castle	1989-90	35	Henzi and Lycett, 1995. American Journal of Primatology, 35 (2): 155-63.
Papio ursinus	S. Africa	Giant's Castle	1989-90	10	Henzi and Lycett, 1995. American Journal of Primatology, 35 (2): 155-63.
Papio ursinus	S. Africa	Giant's Castle	1989-90	15	Henzi and Lycett, 1995. American Journal of Primatology, 35 (2): 155-63.
Papio ursinus	S. Africa	Giant's Castle	1989-90	15	Henzi and Lycett, 1995. American Journal of Primatology, 35 (2): 155-63.
Papio ursinus	S. Africa	Giant's Castle	1989-90	24	Henzi and Lycett, 1995. American Journal of Primatology, 35 (2): 155-63.
Papio ursinus	S. Africa	Giant's Castle	1989-90	10	Henzi and Lycett, 1995. American Journal of Primatology, 35 (2): 155-63.
Papio ursinus	S. Africa	Giant's Castle	1989-90	19	Henzi and Lycett, 1995. American Journal of Primatology, 35 (2): 155-63.
Papio ursinus	S. Africa	Giant's Castle	1989-90	40	Henzi and Lycett, 1995. American Journal of Primatology, 35 (2): 155-63.
Papio ursinus	S. Africa	Giant's Castle	1989-90	25	Henzi and Lycett, 1995. American Journal of Primatology, 35 (2): 155-63.
Papio ursinus	S. Africa	Giant's Castle	1989-90	15	Henzi and Lycett, 1995. American Journal of Primatology, 35 (2): 155-63.
Papio ursinus	S. Africa	Giant's Castle	1989-90	25	Henzi and Lycett, 1995. American Journal of Primatology, 35 (2): 155-63.
Papio ursinus	S. Africa	Giant's Castle	1989-90	4	Henzi and Lycett, 1995. American Journal of Primatology, 35 (2): 155-63.
Papio ursinus	S. Africa	Giant's Castle	1989-90	41	Henzi and Lycett, 1995. American Journal of Primatology, 35 (2): 155-63.
Papio ursinus	S. Africa	Giant's Castle	1989-90	32	Henzi and Lycett, 1995. American Journal of Primatology, 35 (2): 155-63.
Papio ursinus	S. Africa	Giant's Castle	1989-90	39	Henzi and Lycett, 1995. American Journal of Primatology, 35 (2): 155-63.
Papio ursinus	S. Africa	Giant's Castle	1989-90	10	Henzi and Lycett, 1995. American Journal of Primatology, 35 (2): 155-63.
Papio ursinus	S. Africa	Giant's Castle	1989-90	23	Henzi and Lycett, 1995. American Journal of Primatology, 35 (2): 155-63.
Papio ursinus	S. Africa	Royal Natal NP	1992	26	Henzi and Lycett, 1995. American Journal of Primatology, 35 (2): 155-63.
Papio ursinus	S. Africa	Royal Natal NP	1992	19	Henzi and Lycett, 1995. American Journal of Primatology, 35 (2): 155-63.
Papio ursinus	S. Africa	Royal Natal NP	1992	28	Henzi and Lycett, 1995. American Journal of Primatology, 35 (2): 155-63.
Papio ursinus	S. Africa	Royal Natal NP	1992	25	Henzi and Lycett, 1995. American Journal of Primatology, 35 (2): 155-63.
Papio ursinus	S. Africa	Drakensburg Mountains	2001-02	40	Henzi et al., 2011. International Journal of Primatology, 32: 1020-1032.
Papio ursinus	S. Africa	Drakensburg Mountains	2001-02	42	Henzi et al., 2011. International Journal of Primatology, 32: 1020-1032.
Papio ursinus	S. Africa	De Hoop Nature Reserve	1996-97	42	Hill, R., 1999. PhD Dissertation. University of Liverpool.
Papio ursinus	S. Africa	De Hoop Nature Reserve	1996-97	19	Hill, R., 1999. PhD Dissertation. University of Liverpool.
Papio ursinus	S. Africa	De Hoop Nature Reserve	1996-97	63	Hill, R., 1999. PhD Dissertation. University of Liverpool.
Papio ursinus	S. Africa	De Hoop Nature Reserve	1996-97	31	Hill, R., 1999. PhD Dissertation. University of Liverpool.
Papio ursinus	S. Africa	De Hoop Nature Reserve	1996-97	17	Hill, R., 1999. PhD Dissertation. University of Liverpool.
Papio ursinus	S. Africa	De Hoop Nature Reserve	1996-97	3	Hill, R., 1999. PhD Dissertation. University of Liverpool.
Papio ursinus	S. Africa	Drakensburg Mountains	1993-95	18	Barrett et al., 1999. Biological Sciences, 266(1420): 665-670.
Papio ursinus	S. Africa	Drakensburg Mountains	1993-95	36	Barrett et al., 1999. Biological Sciences, 266(1420): 665-670.
Papio ursinus	S. Africa	De Hoop Nature Reserve	1993-95	19	Barrett et al., 1999. Biological Sciences, 266(1420): 665-670.
Papio ursinus	S. Africa	De Hoop Nature Reserve	1993-95	44	Barrett et al., 1999. Biological Sciences, 266(1420): 665-670.
Papio ursinus	South Africa	Blyde Canyon Nature Reserve	2001-02	24	Marais et al., 2006. Koedoe, 49(2): 67-76.
Papio ursinus	South Africa	Blyde Canyon Nature Reserve	2001-02	22	Marais et al., 2006. Koedoe, 49(2): 67-76.
Papio ursinus	South Africa	Blyde Canyon Nature Reserve	2001-02	11	Marais et al., 2006. Koedoe, 49(2): 67-76.
Papio ursinus	South Africa	Blyde Canyon Nature Reserve	2001-02	18	Marais et al., 2006. Koedoe, 49(2): 67-76.
Papio ursinus	South Africa	Blyde Canyon Nature Reserve	2001-02	14	Marais et al., 2006. Koedoe, 49(2): 67-76.
Papio ursinus	South Africa	Blyde Canyon Nature Reserve	2001-02	15	Marais et al., 2006. Koedoe, 49(2): 67-76.
Papio ursinus	South Africa	Blyde Canyon Nature Reserve	2001-02	25	Marais et al., 2006. Koedoe, 49(2): 67-76.
Papio ursinus	South Africa	Blyde Canyon Nature Reserve	2001-02	21	Marais et al., 2006. Koedoe, 49(2): 67-76.
Papio ursinus	South Africa	Blyde Canyon Nature Reserve	2001-02	9	Marais et al., 2006. Koedoe, 49(2): 67-76.
Papio ursinus	South Africa	Blyde Canyon Nature Reserve	2001-02	11	Marais et al., 2006. Koedoe, 49(2): 67-76.
Papio ursinus	South Africa	Blyde Canyon Nature Reserve	2001-02	14	Marais et al., 2006. Koedoe, 49(2): 67-76.
Papio ursinus	South Africa	Blyde Canyon Nature Reserve	2001-02	18	Marais et al., 2006. Koedoe, 49(2): 67-76.
Papio ursinus	South Africa	Blyde Canyon Nature Reserve	2001-02	18	Marais et al., 2006. Koedoe, 49(2): 67-76.
Papio ursinus	South Africa	Blyde Canyon Nature Reserve	2001-02	37	Marais et al., 2006. Koedoe, 49(2): 67-76.
Papio ursinus	South Africa	Blyde Canyon Nature Reserve	2001-02	29	Marais et al., 2006. Koedoe, 49(2): 67-76.
Papio ursinus	South Africa	Blyde Canyon Nature Reserve	2001-02	11	Marais et al., 2006. Koedoe, 49(2): 67-76.
Papio ursinus	South Africa	Blyde Canyon Nature Reserve	2001-02	24	Marais et al., 2006. Koedoe, 49(2): 67-76.
Papio ursinus	South Africa	Blyde Canyon Nature Reserve	2001-02	18	Marais et al., 2006. Koedoe, 49(2): 67-76.
Papio ursinus	South Africa	Blyde Canyon Nature Reserve	2001-02	15	Marais et al., 2006. Koedoe, 49(2): 67-76.
Papio ursinus	South Africa	Blyde Canyon Nature Reserve	2001-02	17	Marais et al., 2006. Koedoe, 49(2): 67-76.
Papio ursinus	South Africa	Blyde Canyon Nature Reserve	2001-02	14	Marais et al., 2006. Koedoe, 49(2): 67-76.
Papio ursinus	S. Africa	Blouberg Nature Reserve	2000-02	24	Noser & Byrne. 2015. Animal Cognition, 18: 921 - 929.
Papio ursinus	S. Africa	De Hoop Nature Reserve	1997-2001	41.5	Hill et al., 2003. Behavioural Ecology and Sociobiology, 53: 278 - 286.
Papio ursinus	S. Africa	Mountain Zebra NP	1972-74	24	Seyfarth, 1976. Animal Behaviour, 24: 917-938.
Papio ursinus	S. Africa	Tshipise, Transvaal	1967-70	72.3	Stoltz & Saayman, 1970. Annals of the Transvaal Museum, 26(5): 99-158.
Papio ursinus	S. Africa	Tshipise, Transvaal	1967-70	58.7	Stoltz & Saayman, 1970. Annals of the Transvaal Museum, 26(5): 99-158.
Papio ursinus	S. Africa	Tshipise, Transvaal	1967-70	36.5	Stoltz & Saayman, 1970. Annals of the Transvaal Museum, 26(5): 99-158.
Papio ursinus	S. Africa	Tshipise, Transvaal	1967-70	27	Stoltz & Saayman, 1970. Annals of the Transvaal Museum, 26(5): 99-158.
Papio ursinus	S. Africa	Tshipise, Transvaal	1967-70	38.5	Stoltz & Saayman, 1970. Annals of the Transvaal Museum, 26(5): 99-158.
Papio ursinus	S. Africa	Tshipise, Transvaal	1967-70	43	Stoltz & Saayman, 1970. Annals of the Transvaal Museum, 26(5): 99-158.
Papio ursinus	S. Africa	Mkuzi Game Reserve	1986	44	Ron et al., 1994. Animal Behaviour, 47 (1): 223-6.
Papio ursinus	S. Africa	Mkuzi Game Reserve	1990	44	Ron et al., 1994. Animal Behaviour, 47 (1): 223-6.
Papio ursinus	S. Africa	Mkuzi Game Reserve	1990	33	Ron et al., 1994. Animal Behaviour, 47 (1): 223-6.
Papio ursinus	S. Africa	Giant's Castle, Drakensburg	1982-84	7	Whiten et al., 1987. International Journal of Primatology, 8 (4): 367-88.
Papio ursinus	S. Africa	Giant's Castle, Drakensburg	1982-84	8	Whiten et al., 1987. International Journal of Primatology, 8 (4): 367-88.
Papio ursinus	S. Africa	Giant's Castle, Drakensburg	1982-84	9	Whiten et al., 1987. International Journal of Primatology, 8 (4): 367-88.
Papio ursinus	S. Africa	Giant's Castle, Drakensburg	1982-84	14	Whiten et al., 1987. International Journal of Primatology, 8 (4): 367-88.
Papio ursinus	S. Africa	Giant's Castle, Drakensburg	1982-84	16	Whiten et al., 1987. International Journal of Primatology, 8 (4): 367-88.
Papio ursinus	S. Africa	Giant's Castle, Drakensburg	1982-84	20	Whiten et al., 1987. International Journal of Primatology, 8 (4): 367-88.
Papio ursinus	S. Africa	Giant's Castle, Drakensburg	1982-84	21	Whiten et al., 1987. International Journal of Primatology, 8 (4): 367-88.
Papio ursinus	S. Africa	Giant's Castle, Drakensburg	1982-84	22	Whiten et al., 1987. International Journal of Primatology, 8 (4): 367-88.
Papio ursinus	S. Africa	Giant's Castle, Drakensburg	1982-84	23	Whiten et al., 1987. International Journal of Primatology, 8 (4): 367-88.
Papio ursinus	S. Africa	Giant's Castle, Drakensburg	1982-84	25	Whiten et al., 1987. International Journal of Primatology, 8 (4): 367-88.
Papio ursinus	S. Africa	Giant's Castle, Drakensburg	1982-84	25	Whiten et al., 1987. International Journal of Primatology, 8 (4): 367-88.
Papio ursinus	S. Africa	Giant's Castle, Drakensburg	1982-84	25	Whiten et al., 1987. International Journal of Primatology, 8 (4): 367-88.
Papio ursinus	S. Africa	Giant's Castle, Drakensburg	1982-84	27	Whiten et al., 1987. International Journal of Primatology, 8 (4): 367-88.
Papio ursinus	S. Africa	Giant's Castle, Drakensburg	1982-84	28	Whiten et al., 1987. International Journal of Primatology, 8 (4): 367-88.
Papio ursinus	S. Africa	Giant's Castle, Drakensburg	1982-84	30	Whiten et al., 1987. International Journal of Primatology, 8 (4): 367-88.
Papio ursinus	S. Africa	Giant's Castle, Drakensburg	1982-84	31	Whiten et al., 1987. International Journal of Primatology, 8 (4): 367-88.
Papio ursinus	S. Africa	Giant's Castle, Drakensburg	1982-84	44	Whiten et al., 1987. International Journal of Primatology, 8 (4): 367-88.
Papio ursinus	S. Africa	Giant's Castle, Drakensburg	1982-84	44	Whiten et al., 1987. International Journal of Primatology, 8 (4): 367-88.
Papio ursinus	S. Africa	Giant's Castle, Drakensburg	1982-84	49	Whiten et al., 1987. International Journal of Primatology, 8 (4): 367-88.
Papio papio	Senegal	Niokolo Koba NP	1973	198	Boese, 1973. PhD Thesis. The Johns Hopkins University. In: Tuttle. Socioecology and psychology of primates, 1975. 205–230.
Papio papio	Senegal	Niokolo Koba NP	1973	70	Boese, 1973. PhD Thesis. The Johns Hopkins University. In: Tuttle. Socioecology and psychology of primates, 1975. 205–230.
Papio papio	Senegal	Niokolo Koba NP	1973	101	Boese, 1973. PhD Thesis. The Johns Hopkins University. In: Tuttle. Socioecology and psychology of primates, 1975. 205–230.
Papio papio	Senegal	Niokolo Koba NP	1973	146	Boese, 1973. PhD Thesis. The Johns Hopkins University. In: Tuttle. Socioecology and psychology of primates, 1975. 205–230.
Papio papio	Senegal	Niokolo Koba NP	1973	223	Boese, 1973. PhD Thesis. The Johns Hopkins University. In: Tuttle. Socioecology and psychology of primates, 1975. 205–230.
Papio papio	Senegal	Niokolo Koba NP	1973	45	Boese, 1973. PhD Thesis. The Johns Hopkins University. In: Tuttle. Socioecology and psychology of primates, 1975. 205–230.
Papio papio	Senegal	Niokolo Koba NP	1973	51	Boese, 1973. PhD Thesis. The Johns Hopkins University. In: Tuttle. Socioecology and psychology of primates, 1975. 205–230.
Papio papio	Senegal	Niokolo Koba NP	1973	25	Boese, 1973. PhD Thesis. The Johns Hopkins University. In: Tuttle. Socioecology and psychology of primates, 1975. 205–230.
Papio papio	Senegal	Niokolo Koba NP	1973	66	Boese, 1973. PhD Thesis. The Johns Hopkins University. In: Tuttle. Socioecology and psychology of primates, 1975. 205–230.
Papio papio	Senegal	Niokolo Koba NP	1973	88	Boese, 1973. PhD Thesis. The Johns Hopkins University. In: Tuttle. Socioecology and psychology of primates, 1975. 205–230.
Papio papio	Senegal	Niokolo Koba NP	1973	21	Boese, 1973. PhD Thesis. The Johns Hopkins University. In: Tuttle. Socioecology and psychology of primates, 1975. 205–230.
Papio papio	Senegal	Niokolo Koba NP	1973	89	Boese, 1973. PhD Thesis. The Johns Hopkins University. In: Tuttle. Socioecology and psychology of primates, 1975. 205–230.
Papio papio	Senegal	Niokolo Koba NP	1973	15	Boese, 1973. PhD Thesis. The Johns Hopkins University. In: Tuttle. Socioecology and psychology of primates, 1975. 205–230.
Papio papio	Senegal	Niokolo Koba NP	1973	13	Boese, 1973. PhD Thesis. The Johns Hopkins University. In: Tuttle. Socioecology and psychology of primates, 1975. 205–230.
Papio papio	Senegal	Niokolo Koba NP	1973	138	Boese, 1973. PhD Thesis. The Johns Hopkins University. In: Tuttle. Socioecology and psychology of primates, 1975. 205–230.
Papio papio	Senegal	Niokolo Koba NP	1973	74	Boese, 1973. PhD Thesis. The Johns Hopkins University. In: Tuttle. Socioecology and psychology of primates, 1975. 205–230.
Papio papio	Senegal	Niokolo Koba NP	1973	38	Boese, 1973. PhD Thesis. The Johns Hopkins University. In: Tuttle. Socioecology and psychology of primates, 1975. 205–230.
Papio papio	Senegal	Niokolo Koba NP	1973	106	Boese, 1973. PhD Thesis. The Johns Hopkins University. In: Tuttle. Socioecology and psychology of primates, 1975. 205–230.
Papio papio	Senegal	Niokolo Koba NP	1973	216	Boese, 1973. PhD Thesis. The Johns Hopkins University. In: Tuttle. Socioecology and psychology of primates, 1975. 205–230.
Papio papio	Senegal	Niokolo Koba National Park	2010-2011	59	Patzelt et al., 2014. PNAS, 111 (41): 14740–14745
Papio papio	Senegal	Niokolo Koba National Park	2011	60	Patzelt et al., 2014. PNAS, 111 (41): 14740–14745
Papio papio	Senegal	Niokolo Koba Nat. Park	1976-77	40	Sharman, 1981. PhD thesis, University of St Andrews
Papio papio	Senegal	Niokolo Koba Nat. Park	1976-77	178	Sharman, M., 1981. PhD thesis, University of St Andrews
Papio papio	Senegal	Niokolo Koba Nat. Park	1976-77	38	Sharman, M., 1981. PhD thesis, University of St Andrews
Papio papio	Senegal	Niokolo Koba Nat. Park	1976-77	56	Sharman, M., 1981. PhD thesis, University of St Andrews
Papio papio	Senegal	Niokolo Koba Nat. Park	1976-77	90	Sharman, M., 1981. PhD thesis, University of St Andrews
Papio papio	Senegal	Niokolo Koba Nat. Park	1976-77	54	Sharman, M., 1981. PhD thesis, University of St Andrews
Papio papio	Senegal	Niokolo Koba Nat. Park	1976-77	120	Sharman, M., 1981. PhD thesis, University of St Andrews
Papio papio	Senegal	Niokolo Koba Nat. Park	1976-77	236	Sharman, M., 1981. PhD thesis, University of St Andrews
Papio papio	Senegal	Niokolo Koba Nat. Park	1976-77	10	Sharman, M., 1981. PhD thesis, University of St Andrews
Papio papio	Senegal	Niokolo Koba Nat. Park	1976-77	29	Sharman, M., 1981. PhD thesis, University of St Andrews
Papio papio	Senegal	Niokolo Koba Nat. Park	1976-77	34	Sharman, M., 1981. PhD thesis, University of St Andrews
Papio papio	Senegal	Niokolo Koba Nat. Park	1976-77	139	Sharman, M., 1981. PhD thesis, University of St Andrews
Papio papio	Senegal	Niokolo Koba Nat. Park	1976-77	247	Sharman, M., 1981. PhD thesis, University of St Andrews
