# Supplementary material for: Trade-off between fertility and predation risk drives a geometric sequence in the pattern of group sizes in baboons
Source: Biol Lett. 2018 Mar 7;14(3):20170700. doi: 10.1098/rsbl.2017.0700 (PMC5897608; doi:10.1098/rsbl.2017.0700)
Supplement: Supplementary Datafile2 [file rsbl20170700supp3.xls]

## Sheet: Sheet1
Species	Study site	Group size	Temperature	Birth rate per year
			oC (mean)
Papio anubis	Chololo, Kenya	45.3	22.9	0.511	Kenyatta, C., 1995. PhD thesis, University of London
Papio anubis	Gilgil, Kenya	65	18.1	0.453	Harding, R., 1976. Folia Primatologic 25: 143-183.
Papio anubis	Shai Hills Reserve, Ghana	30.5	25.9	0.396	Depew, L, 1983. MSc thesis, Cape Coast University, Ghana.
Papio anubis	*Kwano, Gashaka-Gumpti NP, Nigeria	21.2	26.4	0.48	Higham, N. et al., 2009. American Journal of Primatology 71:293-304.§
Papio cynocephalus	Amboseli NP, Kenya	42	23.4	0.5	Altmann, J., 1980. "Baboon Mothers and Infants". Harvard University Press.
Papio cynocephalus	Gombe NP, Tanzania	38.3	24.5	0.48	Collins, D., Busse, C. & Goodall, J.,., 1984. In: G.Hausfater & S.Hrdy (eds) "Infanticide", pp.193-215. Aldine.
Papio cynocephalus	Mikumi NP, Tanzania	51.7	25.3	0.571	Hill et al., 2000. Behavioural Ecology & Sociobiology 11:560-564.
Papio cynocephalus	Ruaha NP, Tanzania	72	21.7	0.453	Hill et al., 2000. Behavioural Ecology & Sociobiology 11:560-564.
Papio cynocephalus	Tana River, Kenya	76.8	28.1	0.43	Bentley-Condit & Smith, 1997. International Journal of Primatology 18:581-596.
Papio ursinus	Cape Point NP, S.Africa	85	17.9	0.433	Davidge, C,. 1978. Zoologica Africana 13:329-350.
Papio ursinus	De Hoop Reserve, S.Africa	44	17	0.48	Hill, R., 1999. PhD thesis, University of Liverpool.
Papio ursinus	Drakensberg, S.Africa	19.2	14.6	0.316	Lycett, J., Weingrill, D. & Henzi, S., 1999. South African Journal of Science 95:354-356.
Papio ursinus	Mkuzi Revserve, S. Africa	47.3	22.4	0.6	Gaynor, D., 1994. PhD thesis, University of Natal, S.Africa.
Papio ursinus	Moremi, Botswana (1)	69.7	23.6	0.488	Bulger, J. & Hamilton, W., 1987. International Journal of Primatology 8:635-650.
Papio ursinus	*Moremi, Botswana (2)	75	22	0.49	Cheney et al., 2004. Behavioural Ecology & Sociobiology
Papio papio	*Mt Assirik, Senegal	90.7	30.1	0.384	Sharman, M., 1983. PhD thesis, University of St Andrews.
Papio papio	*Niokolakoba, Senegal	94.5	29	0.384	Boese, G., 1973. PhD thesis, Johns Hopkins University.
	Two estimates are given for the same site/troop only if they are at least 5 years apart (cf. the rubric applied in all time budget model papers by Dunbar et al., 2009, Biological Reviews 84:413-429)
	Temperature data: Hill et al. (2000: Behavioral Ecology, 11: 560-564) or Bettridge et al. (2010: Ecological Modelling 221:770-790).
	Birth rates calculated from mean interbirth interval or mean births per female as given in source, or from mean number of immatures per female (P. papio: as given in sources) allowing a mean age at puberty of 4 years.
	All birth rates except those indicated by * are taken from Hill et al. (2000: Behav. Ecol.)
	§ Birth rates are given for a second troop at Gamgam, but this datapoint was excluded because the troop lives near a village and crop raids (which will elevate its birth and survival rates: cf. Amboseli Lodge group).
